# Supplementary material for: SERPINE1 DNA Methylation Levels Quantified in Blood Cells at Five Years of Age Are Associated with Adiposity and Plasma PAI-1 Levels at Five Years of Age
Source: Int J Mol Sci. 2022 Oct 5;23(19):11833. doi: 10.3390/ijms231911833 (PMC9569956; doi:10.3390/ijms231911833)
Supplement: Supplementary file 1 [file ijms-23-11833-s001.zip]

Archive with 1 entries (1 files):
- ijms-1899725-supplementary.pdf
